# Supplementary material for: Transcriptomic Characterization of Odorant Binding Proteins in Cacia cretifera thibetana and Their Association with Different Host Emitted Volatiles
Source: Insects. 2021 Sep 3;12(9):787. doi: 10.3390/insects12090787 (PMC8469897; doi:10.3390/insects12090787)
Supplement: Supplementary file 1 [file insects-12-00787-s001.zip]

Archive with 1 entries (1 files):
- insects-1327822-supplementary.pdf
